# Supplementary material for: Validating osteological correlates for the hepatic piston in the American alligator (Alligator mississippiensis)
Source: PeerJ. 2023 Dec 21;11:e16542. doi: 10.7717/peerj.16542 (PMC10749092; doi:10.7717/peerj.16542)
Supplement: Data S1 [file peerj-11-16542-s001.xlsx]

## Sheet: Sheet1
Animal	Video File	Hepatic measure in illustrator cm	Average of 3 measures	Scale for 0.5 cm	Average of 3 scale measures	Displacement (cm)	SV length (cm)	Displacement % SV length	Notes
James Bond
	Hepatic01_noCO2_bond_1	3.628	3.47733	3.437	3.45033	0.503913	23	2.19092
		3.275		3.457
		3.529		3.457
	Hepatoc02_noCO2_bond	9.527	9.43033	3.409	3.409	1.38315		6.01371
		9.527		3.409
		9.237		3.409
	hepatic06_noCO2_deepbreath_bond	18.21	17.493	3.424	3.424	2.55447		11.1064
		17.25		3.424
		17.019		3.424
	hepatic07_noCO2_deepbreath_bond	14.69	14.5677	3.418	3.418	2.13102		9.26531
		14.562		3.418
		14.451		3.418
	hepatic08_noC02_deepbreath_bond	12.347	12.2917	3.424	3.424	1.79493		7.80403
		12.264		3.424
		12.264		3.424
	hepatic03_Co2_bond	11.329	11.3093	3.453	3.453	1.63761		7.12004
		11.329		3.453
		11.27		3.453
	hepatic04_CO2_bond	15.486	15.515	3.413	3.413	2.27293		9.88229
		15.486		3.413
		15.573		3.413
	hepatic05_co2_bond	16.861	16.8413	3.413	3.413	2.46723		10.7271
		16.985		3.413
		16.678		3.413
Quintus Fabius Maximus	Video File	Hepatic measure in illustrator cm		Scale for 2 cm		Displacement (cm)	SV length (cm)	Displacement % SV length	Notes
	hepatic02_coCO2_Fabius	9.047	8.85567	3.646	3.646	4.85774	91	5.33818
		8.72		3.646
		8.8
	hepatic03_noCO2_Fabius	8.504	8.58167	3.646	3.646	4.70744		5.17301
		8.456
		8.785
	hepatic07_CO2_Fabius	9.52	9.16333	3.646	3.646	5.02651		5.52364
		8.74
		9.23
	hepatic13_CO2_Fabius	12.345	13.1783	5.596	3.646	7.22893		7.94388
		13.87
		13.32
Gaius Claudius Nero	Video File	Hepatic measure in illustrator cm		Scale for 1 cm		Displacement (cm)	SV length (cm)	Displacement % SV length
	hepatic01_noCO2_Nero	4.993	4.74433	5.815	5.815	0.815878	56	1.45693
		4.603		5.815
		4.637		5.815
	Hepatic02_CO2_Nero	5.301	5.52867	4.407	4.407	1.25452		2.24021
		6.041		4.407
		5.244		4.407
	hepatic03_CO2_Nero	6.232	6.3	6.173	6.173	2.04115		3.64491	Scale is for 2 cm
		6.343		6.173
		6.325		6.173
	hepatic04_CO2_Nero	7.38	7.35433	6.173	6.173	2.38274		4.2549	Scale is for 2 cm
		7.328		6.173
		7.355		6.173
Hannibal Barca	Video File	Hepatic measure in illustrator cm		Scale for 0.5 cm		Displacement (cm)	SV length (cm)	Displacement % SV length	Notes
	Hepatic1_CO2_Hann_aug16	10.639	10.6823	3.914	3.914	1.36463	23	5.93318
		10.62		3.914
		10.788		3.914
	Hepatic5_CO2_Hann_aug16	10.415	10.237	5.015	5.015	2.04128		8.87511	scale is for 1 cm
		10.096		5.015
		10.2		5.015
	Hepatic6_CO2_Hann_aug16	6.543	6.62333	4.975	4.975	1.33132		5.78836	scale is for 1 cm
		6.626		4.975
		6.701		4.975
	Hepatic7_CO2_Hann_aug16	6.609	6.387	4.975	4.975	1.28382		5.58182	scale is for 1 cm
		6.448		4.975
		6.104		4.975
	Hepatic8_CO2_Hann_aug16	28.187	28.2107	3.887	3.887	3.62885		15.7776
		28.258		3.887
		28.187		3.887
Scipio Africanus	Video File	Hepatic measure in illustrator cm		Scale for 1 cm		Displacement (cm)	SV length (cm)	Displacement % SV length	Notes
	hepatic1_noCo2_Aug1	5.775	5.85967	5.816	5.816	1.00751	31	3.25003
		5.902		5.816
		5.902		5.816
	hepatic2_noCo2_Aug1	9.187	9.247	3.935	3.935	1.17497		3.79022	scale is for 0.5 cm
		9.277		3.935
		9.277		3.935
	hepatic3_noCo2_Aug1	8.532	8.33867	3.98	3.98	1.04757		3.37926	scale is for 0.5 cm
		8.207		3.98
		8.277		3.98
	hepatic5_noCo2_Aug1	4.361	4.305	5.822	5.822	0.739437		2.38528
		4.256		5.822
		4.298		5.822
	hepatic01_noCo2_June07	10.326	10.3077	3.915	3.915	1.31643		4.24656	scale is for 0.5 cm
		10.207		3.915
		10.39		3.915
	hepatic02_noCo2_June07	2.588	2.601	3.916	3.916	0.332099		1.07129	scale is for 0.5 cm
		2.756		3.916
		2.459		3.916
Archimedes of Syracuse	Video File	Hepatic measure in illustrator cm		Scale for 2 cm		Displacement (cm)	SV length (cm)	Displacement % SV length	Notes
	hepatic01_noCO2_arch	3.882	3.842	5.61	5.61	1.3697	89	1.53899
		3.772		5.61
		3.872		5.61
	hepatic02_CO2_arch	7.343	7.367	6.738	6.738	2.1867		2.45697
		7.402		6.738
		7.356		6.738
	hepatic04_CO2_arch	10.833	10.692	6.774	6.774	3.15678		3.54694
		10.674		6.774
		10.569		6.774
	hepatic05_CO2_arch	12.841	12.772	6.774	6.774	3.77089		4.23695
		12.713		6.774
		12.762		6.774
Marcus Cladius Marcellus	Video File	Hepatic measure in illustrator cm		Scale for 2 cm		Displacement (cm)	SV length (cm)	Displacement % SV length	Notes
	hepatic01_noCO2_marcus	12.024	12.036	5.772	5.772	4.17048	71	5.87391
		12.194		5.772
		11.89		5.772
	hepatic02_noCO2_marcus	8.484	8.51567	3.669	3.669	4.64196		6.53796
		8.551		3.669
		8.512		3.669
	hepatic03_noCO2_marcus	8.787	8.83767	3.669	3.669	4.81748		6.78518
		8.9		3.669
		8.826		3.669
	hepatic04_CO2_marcus	10.521	10.2463	6.207	6.207	3.30154		4.65006
		10.006		6.207
		10.212		6.207
	hepatic06_CO2_marcus	11.845	11.8567	3.379	3.379	7.01786		9.8843
		11.783		3.379
		11.942		3.379
